# Supplementary material for: Spread of endemic SARS-CoV-2 lineages in Russia before April 2021
Source: PLoS One. 2022 Jul 20;17(7):e0270717. doi: 10.1371/journal.pone.0270717 (PMC9299347; doi:10.1371/journal.pone.0270717)
Supplement: S1 Table — For each country, only months with at least two samples were considered. (XLS) [file pone.0270717.s005.xls]

region	month	samples	freq
Liaoning	2020-08	5	1,0000
NewZealand	2020-07	5	0,6000
Azerbaijan	2020-04	4	0,2500
Russia	2021-03	577	0,2184
Maldives	2021-01	5	0,2000
Vietnam	2020-04	10	0,2000
Iran	2020-12	30	0,1000
Estonia	2021-02	606	0,0726
Belarus	2020-11	14	0,0714
Uzbekistan	2020-10	14	0,0714
Cyprus	2020-08	36	0,0556
NorthMacedonia	2020-10	26	0,0385
Ukraine	2021-01	57	0,0351
Serbia	2021-01	29	0,0345
Norway	2020-08	240	0,0333
Finland	2021-01	1387	0,0288
Australia	2021-02	140	0,0286
Germany	2021-02	17906	0,0257
Latvia	2020-07	41	0,0244
Poland	2021-01	556	0,0234
Sweden	2020-10	135	0,0222
Singapore	2020-12	97	0,0206
UnitedArabEmirates	2020-10	84	0,0119
SouthKorea	2020-10	178	0,0112
Turkey	2020-12	91	0,0110
HongKong	2020-09	103	0,0097
CzechRepublic	2021-01	381	0,0052
Romania	2021-02	409	0,0049
France	2020-08	524	0,0038
Denmark	2020-08	1701	0,0035
Greece	2020-11	302	0,0033
Switzerland	2020-07	340	0,0029
Austria	2020-11	405	0,0025
Israel	2020-12	1281	0,0023
Croatia	2021-04	470	0,0021
Canada	2020-08	1414	0,0021
Belgium	2021-02	3930	0,0020
Scotland	2020-11	1026	0,0019
Japan	2020-09	1367	0,0015
Italy	2021-01	2168	0,0014
Lithuania	2021-03	3097	0,0010
Netherlands	2021-01	3819	0,0008
Slovenia	2021-01	2028	0,0005
England	2020-09	12154	0,0004
Spain	2021-01	4925	0,0004
India	2021-01	2472	0,0004
Wales	2021-03	3065	0,0003
USA	2021-01	78806	0,0003
