# Supplementary material for: Spread of endemic SARS-CoV-2 lineages in Russia before April 2021
Source: PLoS One. 2022 Jul 20;17(7):e0270717. doi: 10.1371/journal.pone.0270717 (PMC9299347; doi:10.1371/journal.pone.0270717)
Supplement: S2 Table — For each country, only months with at least two samples were considered. (XLS) [file pone.0270717.s006.xls]

region	month	samples	freq
Hebei	2021-01	15	1,0000
Heilongjiang	2021-02	6	1,0000
Lithuania	2020-08	37	0,8378
Kazakhstan	2021-01	15	0,5333
Mongolia	2020-07	2	0,5000
Japan	2020-06	451	0,3592
Russia	2020-12	448	0,2813
Poland	2020-10	4	0,2500
Georgia	2021-04	5	0,2000
Kyrgyzstan	2020-07	10	0,2000
Maldives	2021-01	5	0,2000
Thailand	2020-07	5	0,2000
CaboVerde	2021-02	6	0,1667
Latvia	2021-02	871	0,1596
Armenia	2020-09	10	0,1000
Uzbekistan	2020-10	14	0,0714
Estonia	2021-02	606	0,0710
Singapore	2020-10	60	0,0667
Turkey	2020-11	33	0,0606
Oman	2021-01	20	0,0500
Slovenia	2020-06	40	0,0500
NewZealand	2021-01	70	0,0286
HongKong	2020-07	568	0,0282
Brazil	2021-01	2131	0,0282
Azerbaijan	2020-12	37	0,0270
Norway	2021-01	1816	0,0270
CanaryIslands	2021-03	80	0,0250
Panama	2021-01	117	0,0171
SouthKorea	2020-10	178	0,0169
Cyprus	2020-12	135	0,0148
Sweden	2020-10	135	0,0148
Israel	2020-12	1281	0,0141
Finland	2020-11	152	0,0132
Australia	2020-10	326	0,0123
UAE	2020-12	180	0,0111
Luxembourg	2020-10	708	0,0099
CzechRepublic	2021-01	381	0,0079
Senegal	2021-02	128	0,0078
Slovakia	2021-01	141	0,0071
Switzerland	2020-09	423	0,0071
Uruguay	2021-04	143	0,0070
France	2021-02	5599	0,0063
Portugal	2020-12	323	0,0062
Chile	2021-02	179	0,0056
Germany	2020-12	1936	0,0052
Bulgaria	2021-01	240	0,0042
Ireland	2021-03	3532	0,0031
Iceland	2020-12	332	0,0030
Netherlands	2020-12	2065	0,0029
Spain	2021-01	4925	0,0026
Indonesia	2021-02	470	0,0021
Denmark	2020-10	3263	0,0015
Canada	2020-11	4609	0,0013
England	2021-03	57170	0,0011
USA	2021-04	81904	0,0009
Mexico	2021-04	1192	0,0008
Philippines	2021-01	1244	0,0008
Belgium	2021-02	3930	0,0008
Austria	2021-01	3281	0,0003
India	2021-02	3742	0,0003
Italy	2021-04	4023	0,0002
Scotland	2021-03	10938	0,0001
