# Supplementary material for: Spread of endemic SARS-CoV-2 lineages in Russia before April 2021
Source: PLoS One. 2022 Jul 20;17(7):e0270717. doi: 10.1371/journal.pone.0270717 (PMC9299347; doi:10.1371/journal.pone.0270717)
Supplement: S2 File — (ZIP) [file pone.0270717.s008.zip]

Archive with 1 entries (1 files):
- acknowledgements.tsv
